# Supplementary material for: Cardiovascular Risk During Pregnancy: Scoping Review on the Clinical Implications and Long-Term Consequences
Source: J Clin Med. 2025 Oct 23;14(21):7516. doi: 10.3390/jcm14217516 (PMC12609239; doi:10.3390/jcm14217516)
Supplement: Supplementary file 1 [file jcm-14-07516-s001.zip]

Archive with 1 entries (1 files):
- jcm-3936166-supplementary.pdf
